# Supplementary material for: Comparison of the Patency and Regenerative Potential of Biodegradable Vascular Prostheses of Different Polymer Compositions in an Ovine Model
Source: Int J Mol Sci. 2023 May 10;24(10):8540. doi: 10.3390/ijms24108540 (PMC10218148; doi:10.3390/ijms24108540)
Supplement: Supplementary file 1 [file ijms-24-08540-s001.zip]

Archive with 1 entries (1 files):
- ijms-2309726-supplementary.pdf
